# Supplementary material for: Structural and dynamic insights into the activation of the μ-opioid receptor by an allosteric modulator
Source: Nat Commun. 2024 May 13;15:3544. doi: 10.1038/s41467-024-47792-6 (PMC11091225; doi:10.1038/s41467-024-47792-6)
Supplement: Supplementary file 4 — Source Data [file 41467_2024_47792_MOESM4_ESM.xlsx]

## Sheet: Fig.3c
	DAMGO		DAMGO+BMS-986122
	Linewidth(Hz)	Standard Error(Hz)	Linewidth(Hz)	Standard Error(Hz)
800MHz	65	5	89	7
1GHz	123	8	109	12
Difference	58	13	20	19

## Sheet: Fig.4c
WT	1.29415
WT	0.773181
WT	0.932668
WT+BMS	1.23647
WT+BMS	1.8027
WT+BMS	1.72485
Y254F	-0.0707161
Y254F	-0.0269382
Y254F	-0.0260026
Y254F+BMS	0.358731
Y254F+BMS	0.594836
Y254F+BMS	0.4792

## Sheet: Supplementary Fig. 5c
WT	1.29415
WT	0.773181
WT	0.932668
WT+BMS	1.23647
WT+BMS	1.8027
WT+BMS	1.72485
W158M	1.04993
W158M	0.950073
W158M+BMS	1.75506
W158M+BMS	1.57341
F180L	1.00565
F180L	0.988099
F180L	1.00625
F180L+BMS	1.06247
F180L+BMS	1.01831
F180L+BMS	1.08954

## Sheet: Supplementary Fig. 8b
WT	1.29415
WT	0.773181
WT	0.932668
WT+BMS	1.23647
WT+BMS	1.8027
WT+BMS	1.72485
R167L	-0.179111
R167L	-0.161216
R167L	-0.177084
R167L+BMS	-0.148875
R167L+BMS	-0.157855
R167L+BMS	-0.201344

## Sheet: Supplementary Fig. 9
		Luminescence
WT	DAMGO	222844
WT	DAMGO	202576
WT	DAMGO	211976
WT	DAMGO	209300
WT	DAMGO	199148
WT	DAMGO	222364
WT	BMS-986122	-1400
WT	BMS-986122	17240
WT	BMS-986122	34896
WT	BMS-986122	16992
WT	BMS-986122	35072
WT	BMS-986122	60312
WT	DAMGO+BMS-986122	297928
WT	DAMGO+BMS-986122	273260
WT	DAMGO+BMS-986122	272692
WT	DAMGO+BMS-986122	282136
WT	DAMGO+BMS-986122	285888
WT	DAMGO+BMS-986122	282760
WT	Vehicle	-29924
WT	Vehicle	-9132
WT	Vehicle	-7748
WT	Vehicle	-27292
WT	Vehicle	70728
WT	Vehicle	3368
Y254F	DAMGO	-79656
Y254F	DAMGO	-19504
Y254F	DAMGO	-15780
Y254F	DAMGO	2480
Y254F	DAMGO	7252
Y254F	DAMGO	18212
Y254F	BMS-986122	9100
Y254F	BMS-986122	44240
Y254F	BMS-986122	45660
Y254F	BMS-986122	66456
Y254F	BMS-986122	55296
Y254F	BMS-986122	86244
Y254F	DAMGO+BMS-986122	24504
Y254F	DAMGO+BMS-986122	28432
Y254F	DAMGO+BMS-986122	43436
Y254F	DAMGO+BMS-986122	44904
Y254F	DAMGO+BMS-986122	59864
Y254F	DAMGO+BMS-986122	61668
Y254F	Vehicle	-15544
Y254F	Vehicle	-10296
Y254F	Vehicle	17092
Y254F	Vehicle	4596
Y254F	Vehicle	-20392
Y254F	Vehicle	24544
Empty	DAMGO	-79225
Empty	DAMGO	-31105
Empty	DAMGO	-16745
Empty	DAMGO	2667
Empty	DAMGO	-27537
Empty	DAMGO	22075
Empty	BMS-986122	39807
Empty	BMS-986122	37739
Empty	BMS-986122	43579
Empty	BMS-986122	53267
Empty	BMS-986122	56139
Empty	BMS-986122	30499
Empty	DAMGO+BMS-986122	59323
Empty	DAMGO+BMS-986122	52471
Empty	DAMGO+BMS-986122	33795
Empty	DAMGO+BMS-986122	57723
Empty	DAMGO+BMS-986122	22375
Empty	DAMGO+BMS-986122	50575
Empty	Vehicle	-11309
Empty	Vehicle	-42201
Empty	Vehicle	10231
Empty	Vehicle	-8665
Empty	Vehicle	7139
Empty	Vehicle	44803

## Sheet: Supplementary Fig. 10
distances
4.30723
3.48865
3.39664
2.65344
2.58404
3.69341
3.00708
11.017
10.2122
11.0461
10.8782
10.8929
11.263
11.1099
3.52274
3.82108
3.58229
3.86631
4.16671
4.30301
4.41851
3.63003
4.0917
3.58735
3.82321
4.11756
4.8886
4.11544
3.81881
3.47862
4.64758
2.94057
4.09996
5.63513
4.6326
3.22777
2.71705
2.6534
2.7102
2.32551
2.79816
3.68129
3.1169
3.56577
3.35513
2.76824
3.5183
3.60829
2.99161
3.21453
2.75018
3.13061
3.19718
3.29268
3.57948
3.37393
3.63054
4.57182
3.43108
3.63916
3.40294
3.67907
3.41233
3.20143
3.59229
4.15166
2.93542
2.97351
2.90751
3.34425
2.60062
3.74022
4.25466
3.0015
3.36112
3.6175
3.15459
2.4276
7.95142
2.84546
3.23069
3.76401
2.38545
2.87899
2.92452
2.52455
2.88132
3.10436
3.42354
4.0277
3.38504
2.4957
4.57061
2.91912
3.95622
2.59551
3.9764
3.5486
3.67501
3.94656
3.17197
3.40804
3.5915
3.28209
3.31717
2.99508
3.79067
2.94379
2.51338
3.107
8.88532
8.71249
8.51179
3.07634
2.95368
3.1534
3.27944
3.11759
3.13096
3.09507
3.18424
2.58632
2.94469
2.36949
2.49734
2.36968
2.34088
2.85821
2.7807
2.84748
3.39993
3.35428
2.30536
3.5243
3.64743
2.38733
2.4311
3.9956
3.48272
3.19501
3.00696
3.41582
2.73504
3.55901
3.17067
3.00262
2.70524
2.89715
4.25646
3.67482
4.05483
3.05603
2.63173
2.46474
2.68415
2.63875
2.64431
3.35695
3.17381
2.81006
3.67834
3.11773
3.9299
2.60891
3.68477
3.1164
2.88591
3.78293
3.18586
2.52989
3.25157
3.35411
3.54423
3.5067
4.30898
4.08698
3.7424
3.60747
3.29734
3.84346
4.06284
3.1524
3.48859
3.0086
3.89651
4.06437
4.08175
4.29856
3.31437
4.60745
2.95616
2.54652
2.52755
3.21325
3.0853
2.93922
3.08036
3.00824
2.51658
3.40357
3.31901
3.96066
3.73013
3.3857
3.65843
3.27796
3.45621
2.91774
3.61824
3.68276
3.58613
3.60563
3.48492
2.82726
4.33262
2.83938
3.45427
3.25691
3.566
3.29474
3.72081
3.12703
3.22851
3.13086
2.98389
3.42985
3.38129
3.43048
3.25855
2.89118
3.53192
4.07335
3.98607
4.32592
3.2263
2.76043
2.9302
2.4185
2.52391
2.70442
2.63418
3.59224
3.83288
3.80856
2.50171
2.78117
2.98105
2.72453
2.67272
2.54468
2.65677
2.74872
4.05768
3.01617
4.63194
2.62661
2.33856
2.50483
2.41621
2.67645
2.93538
3.46137
3.44291
3.03796
3.25909
2.7463
2.95081
2.51734
3.37701
3.3862
2.3263
2.73773
5.31749
4.65576
4.05263
5.17287
4.58499
2.31432
2.45366
3.25056
3.43875
3.15155
3.84548
2.84952
2.96032
2.53069
3.42791
3.94286
2.95148
3.22374
3.73973
3.24891
2.87556
3.7973
2.25236
2.31598
2.87748
3.84024
2.67361
3.34919
3.39023
3.82099
3.03536
2.8511
3.54078
3.23836
3.34166
4.04379
3.93904
3.85313
3.51639
4.57974
4.53347
3.84558
3.95234
3.90575
3.24786
2.85725
3.19132
2.50742
3.13192
2.59768
2.44195
2.69301
2.733
3.47185
3.15928
3.30238
3.45615
3.3558
3.58153
3.36643
3.6244
3.40238
3.38006
3.45183
3.48972
3.31278
3.94856
